# Supplementary material for: S100A8/A9 Enhances Immunomodulatory and Tissue-Repairing Properties of Human Amniotic Mesenchymal Stem Cells in Myocardial Ischemia-Reperfusion Injury
Source: Int J Mol Sci. 2021 Oct 16;22(20):11175. doi: 10.3390/ijms222011175 (PMC8541313; doi:10.3390/ijms222011175)
Supplement: Supplementary file 1 [file ijms-22-11175-s001.zip]

Archive with 1 entries (1 files):
- ijms-1382341-supplementary.pdf
